# Supplementary material for: Structurally Colored Photonic Janus Films for Switchable Radiative Cooling and Solar Heating
Source: Nanomaterials (Basel). 2026 May 14;16(10):603. doi: 10.3390/nano16100603 (PMC13209646; doi:10.3390/nano16100603)
Supplement: Supplementary file 1 [file nanomaterials-16-00603-s001.zip]

Archive with 1 entries (1 files):
- nanomaterials-4306929-supplementary.pdf
